# Supplementary material for: Phage Frontiers: Genomic and Functional Profiling of Novel Virulent Agents Targeting Foodborne Enterobacteriaceae
Source: Biology (Basel). 2026 Apr 4;15(7):578. doi: 10.3390/biology15070578 (PMC13072308; doi:10.3390/biology15070578)
Supplement: Supplementary file 1 [file biology-15-00578-s001.zip]

Archive with 1 entries (1 files):
- biology-4216956-supplementary.pdf
